# Supplementary material for: Monoclonal Antibodies and Derivatives: Therapeutic Tools for Cancer
Source: Oncol Res. 2026 Jun 16;34(7):6. doi: 10.32604/or.2026.078483 (PMC13292028; doi:10.32604/or.2026.078483)
Supplement: Supplementary file 1 [file OncolRes-34-78483-s001.zip]

Archive with 1 entries (1 files):
- TSP_OR_78483-s001.docx
